# Supplementary material for: Microbiota Transfer Therapy alters gut ecosystem and improves gastrointestinal and autism symptoms: an open-label study
Source: Microbiome. 2017 Jan 23;5:10. doi: 10.1186/s40168-016-0225-7 (PMC5264285; doi:10.1186/s40168-016-0225-7)
Supplement: Additional file 2: Dataset S1. — A summary on participants’ characteristics and their medical and diet history. (XLSX 53 kb) [file 40168_2016_225_MOESM2_ESM.xlsx]

## Sheet: general data
																											Aberrant Behavior Checklist (ABC)
														PGI-R				CARS						Muscle Strength			Subscale I (Irritability)					Subscale II (Lethargy)					Subscale III (Stereotypy)					Subscale IV (Hyperactivity)					Subscale V (Inappropriate Speech)
Code	age	gender	weight (pounds)	height (inches)	BMI	ASD or control	rectal or oral group	BBT_Donor_ID	Maintenance_BBT_donor_ID		Vancomycin Reaction?	Primarily Diarrhea (D) or Constipation -C based on initial GSRS		initial PGI-R	end of treatment PGI-R (improvement)	end of observation PGI-R		Baseline	week 10	Diff	week 18	Diff		initial muscle strength	week 10		initial	week 10	Diff	week 18	Diff	initial	week 10	Diff	week 18	Diff	initial	week 10	Diff	week 18	Diff	initial	week 10	Diff	week 18	Diff	initial	week 10	Diff
B101	12.4833	M	62.5	54.5	14.7925	ASD	O	BBT2014-00029	MD-2014-00002		yes	D		1.5	0.764706	1.6875		33.5	28	-5.5	27	-6.5		30			12	7	-5	12	0	5	1	-4	1	-4	2	1	-1	1	-1	28	17	-11	19	-9	2	1	-1
B103	8.05556	F	50	50	14.06	ASD	R	BBT2014-00029	MD-2014-00002		yes	C		2.3	0.305556	1.22222		45.5	40.25	-5.25	36.75	-8.75		15			23.5	23.5	0	21.5	-2	21.5	20	-1.5	20	-1.5	9.5	9.5	0	9	-0.5	30.5	28	-2.5	28	-2.5	10.5	10.5	0
B105	16.4556	M	242	69.5	35.221	ASD	O	BBT2014-00035	MD-2014-00002		no	C		1.1	1	1		31	29.5	-1.5	28	-3		55			7	7	0	5	-2	6	6	0	6	0	0	0	0	0	0	2	2	0	2	0	1	1	0
B107	8.36111	M	56	50.5	15.4369	ASD	O	BBT2014-00029	MD-2014-00002		yes	C		2.4	0.0588235	0.588235		40	34.5	-5.5	29	-11		40			30	37	7	23	-7	34	37	3	27	-7	12	13	1	8	-4	39	41	2	41	2	8	10	2
B109	10.6861	M	112.5	57	24.3421	ASD	R	BBT2014-00029	MD-2014-00002		yes	C		1.7	0.75	0.5625		41.5	39.5	-2	41.75	0.25		24			15	15	0	16	1	23	23	0	23	0	11	11	0	12	1	20	20	0	20	0	1	1	0
B111	13.5472	M	120	67.5	18.5152	ASD	O	BBT2014-00038	MD-2014-00002/00003	For B111-B139, maintenance doses were switched from MD-2014-00002 (Swab #4 and #5) to MD-2014-00003 (Swab #6/#7)	no	C		1.2	1.26667	1		28	26.5	-1.5	26.5	-1.5		45	45		3	4	1	12	9	4	2	-2	4	0	4	1	-3	3	-1	7	3	-4	7	0	2	3	1
B113	7.59167	M	54	49	15.8109	ASD	O	BBT2014-00037	MD-2014-00002/00003		yes	D		2.1	2.61111	2.22222		46.5	37.5	-9	41.25	-5.25		25	25		35	18	-17	13	-22	23	13	-10	8.5	-14.5	12	10	-2	5	-7	41	22	-19	21	-20	10	7	-3
B115	10.8389	M	72	50	20.2464	ASD	O	BBT2014-00035	MD-2014-00002/00003		yes	D		1.7	0.4			39.5	35	-4.5	39	-0.5		30	35		17	18	1	17	0	16	16	0	16	0	8	8	0	8	0	36	36	0	36	0	7	7	0
B117	11.9917	F	145	61	27.3945	ASD	O	BBT2014-00038	MD-2014-00002/00003		no	D		1.2	2.41176	2.11765		39	33.75	-5.25	35.25	-3.75		70	85		20	16	-4	20	0	1	1	0	1	0	1	1	0	1	0	13	11	-2	12	-1	7	5	-2
B119	7.68056	M	58	49	16.9821	ASD	R	BBT2014-00037	MD-2014-00002/00003		yes	C		1.5	1.06667	1.33333		36	31	-5	30.75	-5.25		55	50		5	4	-1	3	-2	4	4	0	3	-1	3	2	-1	2	-1	24	19	-5	18	-6	8	4	-4
B121	10.1556	M	75	55	17.4298	ASD	O	BBT2014-00038	MD-2014-00002/00003		no	C		2	1.66667	1.2		37	31	-6	29.75	-7.25		35	55		10	6	-4	3	-7	17	6	-11	9	-8	5	5	0	5	0	7	2	-5	3	-4	3	3	0
B123	9.07778	M	70	52.5	17.854	ASD	R	BBT2014-00037	MD-2014-00002/00003		possible	D&C		1.9	0.947368	1.63158		48	43	-5	37.75	-10.25		25	30		15	9	-6	10	-5	20	13	-7	9	-11	9	8	-1	4	-5	27	24	-3	21	-6	5	5	0
B127	14.2611	M	116	65	19.3013	ASD	R	BBT2014-00036	MD-2014-00002/00003		yes	C		1.6	0.8125	0.625		41	38.25	-2.75	40.5	-0.5			70		5	4	-1	5	0	34	17	-17	31	-3	7	12	5	8	1	19	14	-5	19	0	12	9	-3
B131	8.09167	M	69.5	54.25	16.6012	ASD	O	BBT2014-00035	MD-2014-00002/00003		no	D		1.4	1.38889	1.66667		44.5	35.5	-9	38	-6.5		30	30		11	11	0	11	0	2	1	-1	1	-1	4	3	-1	4	0	21	16	-5	18	-3	4	5	1
B133	9.66111	M	67	53	16.7679	ASD	O	BBT2014-00036	MD-2014-00002/00003		yes	C		2.3	1.27778	1.27778		45	38.25	-6.75	38.75	-6.25		75	80		33	15	-18	21	-12	11	5	-6	12	1	7	3	-4	3	-4	31	16	-15	24	-7	4	0	-4
B135	14.8667	M	185	70	26.5418	ASD	O	BBT2014-00037	MD-2014-00002/00003		yes	D		1.7	2	2.5		38	30.25	-7.75	28.75	-9.25		55	60		10	4	-6	0	-10	11	4	-7	3	-8	6	2	-4	2	-4	9	3	-6	1	-8	6	2	-4
B137	10.95	M	84	56	18.8304	ASD	R	BBT2014-00036	MD-2014-00002/00003		no	C		1.2	3	3		36.5	29	-7.5	27	-9.5		30	25		1	0	-1	0	-1	11	4	-7	3	-8	9	2	-7	2	-7	18	6	-12	4	-14	6	2	-4
B139	13.5583	M	103	58	21.5247	ASD	O	BBT2014-00035	MD-2014-00002/00003		no	C		1.5	2.88235	2.70588		43.5	32.25	-11.25	30.75	-12.75		40	55		14	5	-9	8	-6	11	8	-3	5	-6	1	1	0	1	0	34	19	-15	20	-14	10	8	-2
B141	16.0917	M	165	65	27.4544	control																		65
B143	7.08056	M	63	51.5	16.6987	control																		50
B145	10.2611	F	80	57	17.3099	control																		50
B147	12.075	M	100	61	18.8928	control																		45
B149	12.7139	M	120	61	22.6713	control																		53
B151	15.1056	M	112	70	16.0686	control																		85
B153	9.95	M	64	54	15.4294	control																		80
B155	8.51944	M	51	48	15.5612	control																		45
B157	7.36111	M	50	50	14.06	control																		40
B159	12.6056	M	70	53	17.5187	control																		55
B161	10.8194	M	90	61	17.0035	control																		55
B163	13.5972	M	140	63	24.7972	control																		75
B165	8.68056	M	90	56	20.1754	control																		75
B167	11.325	M	76	58	15.8823	control																		77
B171	8.95278	M	57.5	50	16.169	control
B173	11.6972	M	80.5	59.5	15.9852	control																		80
B175	11.5	M	90	59	18.1758	control																		70
B177	8.5	M	67	54	16.1526	control																		35
B179	13.05	M	98	61	18.5149	control																		70
B181	12.3639	F	82	58	17.1361	control																		45
[truncated: 142 more columns]

## Sheet: medical history
No=0, Yes=1 Code	Delivery, vaginal=1 csection=2	number of months breast fed exclusively	age at which started partial breast feeding and partial formula	age at which started only formula	type of formula, standard=1, soy=2, other=3	Standard formula?	antibiotics 0-6	6-12	12-24	24-36	36-48	total 0-48	asthma (0=none, 1=mild, 2=moderate, 3=severe)	eczema (0=none, 1=mild, 2=moderate, 3=severe)	food allergy (0=none, 1=mild, 2=moderate, 3=severe)	food allergy (0=none, 1=mild, 2=moderate, 3=severe)	food allergy (0=none, 1=mild, 2=moderate, 3=severe)	max food allergy	other allergy (0=none, 1=mild, 2=moderate, 3=severe)	other allergy (0=none, 1=mild, 2=moderate, 3=severe)	other allergy (0=none, 1=mild, 2=moderate, 3=severe)	maximum allergy	developmental history (0-regression, 1=plateau, 2=early onsent)	age of regression	age of plateau
B101	1	0	0	9	1	1	0	2	0	0	0	2	0	0	2	0	0	2	0	0	0	0	2
B103	2	0	0.5	1	1	1	0	0	0	0	0	0	0	1	3	0	0	3	1	0	0	1	2
B105	2	6	6	7	2	0	1	4	6	4	3	18	0	2	0	0	0	0	0	0	0	0	0	18
B107	2	3	3	10	1	1	0	0	0	0	0	0	0	0	1	3	0	3	0	0	0	0	0	18
B109	2	0	0	3	1	1	1	1	2	2		6	0	0	0	0	0	0	2	0	0	2	1		18
B111	2	7	na	7	1	1	0	1	1	1	1	4	1	0	0	0	0	0	2	2	0	2	1		20
B113	2	0	na	9	2	0	1	2	1	0	0	4	0	0	2.5	3	0	3	1.5	0	0	1.5	0	15
B115	1	2	2	2	2	0	1.5	4	4	0	0	9.5	0	1	2	0	0	2	0	0	0	0	0	18
B117	2	12	12	18	1	1						1.5	0	0	0	0	0	0	1	1	0	1	1		24
B119	2	0	0	6	1	1	0	0	0	1	1	2	1.5	1	1	1	2	2	1	1	1	1	2
B121	1	3	3	6	1	1	2	3	3	3	3	14	0	0	0	0	0	0	3	3	0	3	1		100
B123	2	0	0	18	1	1						0	0	0	0	0	0	0	2	2	2	2	1	40
B127	1	6	6	6	3	0	2	0	1	1	0	4	0	2	2	2	1	2	2	2	0	2	2
B131	2	12	12	na	1	1	0	0	0	0	0	0	0	1	2	1	0	2	2	2	0	2	0	18
B133	1	0	0	0	2	0				1		1	0	1	2	0	0	2	3	2		3	0	18
B135	1	3	3	5	2	0	0	1	1	1		3	0	1	0	0	0	0	0	0	0	0	0	15
B137	1	3	3	6	1	1	0	1	1	0	0	2	0	2	3	2	3	3	0	0	0	0	1		18
B139	2	3	3	11	3	0	1	2	3	3	2	11	1	2	1	0	0	1	3	3	0	3	2
B141	1	18	na	na			0	0	0	0	0	0	0	0	0	0	0	0	0	0	0	0
B143	1	0	0	1			1	0	1	1	1	4	0	0	0	0	0	0	1	0	0	1
B145	1	14	na	na			0	1	0	0	0	1	0	0	0	0	0	0	0	0	0	0
B147	1	12	13	NA	1	1	0	1	0	0	0	1	0	0	0	0	0	0	3	0	0	3
B149	1	12	0		3	0	1	0	0	0	0	1	0	0	0	0	0	0	2	0	0	2
B151	1	17	18	na	1	1	1	0	0	0	0	1	0	1	0	0	0	0	0	0	0	0
B153		8.5	8.5	8.5	1	1	0	0	0	2	2	4	0	0	0	0	0	0	1	0	0	1
B155	2	2.5	2.5	2.5	1	1	0	0	0	1	1	2	0	0	0	0	0	0	1	0	0	1
B157	2	18	na	na			0	0	0	0	0	0	0.5	0	0	0	0	0	0	0	0	0
B159	1	18	na	na			0	0	0	0	0	0	0	0	0	0	0	0	0	0	0	0
B161	1	6	6	9	1	1	0	2	2	2	2	8	0	0	0	0	0	0	0	0	0	0
B163	1	18	na	na			0	2	3	4	5	14	1	0	0	0	0	0	0	0	0	0
B165	1	0.1	0.1	0.1	1	1	0	0	0	0	0	0	0	0	0	0	0	0	0	0	0	0
B167	1	0.5	0.5	0.5	1	1	1	2	1	0	0	4	0	0	0	0	0	0	0	0	0	0
B171	2	0.5	0.5	2	1	1	0	2	2	2	0	6	0	0	0	0	0	0	0	0	0	0
B173	1	5	7	7	1	1	4.5	2	2.5	2.5	0	11.5	0	0	0	0	0	0	1	0	0	1
B175	1	0.25	0.25	3	1	1	1	4	8	6	4	23	0	0	0	0	0	0		0	0	0
B177	1	9	9	12	1	1	0	0	0	0	0	0	0	0	0	0	0	0	0	0	0	0
B179	1	2	2	6	1	1	0	0	0	0	0	0	0	0	0	0	0	0	0	0	0	0
B181	1	24	na	na			1	0	0	0	0	1	0	0	2	0	0	2	1	0	0	1

## Sheet: Diet info
Kids							Moms
Code	DT_FIBE	DT_CARB	DT_TFAT	DT_PROT	DT_KCAL		Code	DT_FIBE
B101	9.36	110.1	61.75	40.28	1135.32		B102	6.07
B103	3.24	53.89	14.7	18.98	418.33		B104	7.45
B105	13.6	108.85	44.14	46.17	999.42		B108	6.29
B107	4.11	59.63	42.95	34.53	760.47		B114	4.9
B111	13.26	156.14	57.07	54.67	1328.85		B118	6
B113	3.98	86.3	38.52	34.51	824.93		B120	4.01
B117	4.65	91.68	39.56	27.01	818.97		B122	13.67
B119	4.73	63.32	32.38	34.86	679.96		B124	7.6
B121	14.47	261.25	37.82	53.32	1568.85		B132	4.04
B123	11.54	163.32	84.36	120.01	1888.15		B134	5.35
B125	9.55	99.3	48.45	57.29	1050.48		B138	9.36
B127	13.8	202.14	101.09	157.09	2341.77		B140	6.24
B131	15.74	136.94	55.93	61.58	1269.55		B142	9.37
B133	7.03	169.25	66.31	72.59	1552.48		B144	8.56
B135	5.54	93.89	63.64	63.53	1203.53		B146	8.51
B137	11.31	146.65	57.18	52.35	1293.78		B150	11.45
B139	5.99	93.15	35.69	30.64	806.39		B154	19.74
B141	7.01	84.84	47.14	48.24	952.84		B158	15.25
B143	13.29	139.71	56.64	54.05	1270.13		B162	9.82
B145	13.42	141.77	45.79	51.62	1168.48		B166	4.3
B147	22.04	319.54	112.7	107.51	2671.37		B172	6.72
B149	5.24	86.68	54.75	49.09	1030.91		B174	7.8
B151	8.74	133.29	102.11	115.41	1912.66		B176	8.47
B153	18.14	191.03	30.28	31.78	1118.59		B178	7.83
B155	13.4	132.68	26.7	27.16	846.64		B182	18.08
B157	10.31	106.85	33.04	39.6	863.32
B159	12.38	119.95	37.31	42.49	961.29
B161	13.63	154.74	49.26	53.12	1253.9
B163	23.42	235.58	69.57	84.31	1875.69
B165	7.82	87.6	27	28.15	694.99
B167	9.02	99.92	44.26	45.98	975.8
B171	8.17	113.08	43.43	40.36	989.98
B173	13.55	201.39	76.97	71.66	1765.85
B175	5.29	64.76	25.25	24.57	577.09
B177	10.53	93.81	32.18	35.57	786.24
B179	11.5	94.04	49.78	47.49	998.82
B181	9.4	155.72	37.19	50.04	1139.34
